# Supplementary material for: Nanoparticle-mediated TRPV1 channel blockade amplifies cancer thermo-immunotherapy via heat shock factor 1 modulation
Source: Nat Commun. 2023 Apr 29;14:2498. doi: 10.1038/s41467-023-38128-x (PMC10148815; doi:10.1038/s41467-023-38128-x)
Supplement: Supplementary file 3 — Source Data [file 41467_2023_38128_MOESM3_ESM.xlsx]

## Sheet: Fig 1a
A549-WT	Cell viability (%) (n=3)
Cu concentration (mM)	CuS-NCs +			CuS-NCs/SB705498 +
0	99.35	100.54	100.11	99.54	100.37	98.22
0.02	93.75	95.51	94.96	79.87	80.65	79.99
0.05	85.57	87.81	87.28	78.56	78.76	77.25
0.1	82.25	83.88	83.58	71.04	71.03	69.95
0.2	64.39	65.96	64.79	55.05	56.78	56.17
0.5	39.34	40.95	39.69	34.75	35.66	34.76

## Sheet: Fig 1c
	Cell viability (%) (n=3)
Cu concentration (mM)	CuS-NCs +/A549-WT			CuS-NCs +/A549-TRPV1 KD
0	99.63	100.91	99.46	100.26	100.85	100.51
0.02	93.22	94.51	93.05	83.22	84.05	83.48
0.05	85.43	85.64	83.42	74.15	75.77	74.67
0.1	82.88	84.52	84.39	66.42	66.67	65.29
0.2	64.58	66.11	66.19	49.64	51.88	49.61
0.5	39.66	39.42	38.08	35.14	36.43	36.97

## Sheet: Fig 1h
	DT (℃)
Time (s)	A549-WT/CuS-NCs +	A549-TRPV1 KD/CuS-NCs +
0	0	0
30	5.9	6.5
60	8.7	9.5
90	10.1	10.4
120	11.5	11.1
150	11.7	11.6
180	11.9	11.8
210	12.4	12.2
240	12.5	12.3
270	12.6	12.4
300	12.8	12.6

## Sheet: Fig 1i, Supplementary Fig 17a
	Tumour volume (mm3) (n=5)
Time (day)	A549-WT PBS +
0	67.6	59.8	70.2	63.5	72.3
1	89.1	79.6	114.7	103.8	101.3
2	105.2	93.9	138.7	125.4	127.4
3	158.2	141.2	208.4	188.5	186.7
4	192.7	172.4	244.6	221.3	234.8
6	231.3	206.4	292.2	264.3	269.3
8	318.1	284.5	395.2	357.4	417.2
10	395.3	352.8	471.6	426.6	537.7
12	480.2	368.8	588.9	532.7	651.8
14	574.5	453.4	638.9	577.9	766.9
16	630.4	502.9	728.5	659.2	813.6
18	699.6	564.6	784.4	709.5	912.3
22	791.3	646.2	887.5	802.8	1023.6
26	905.7	748.5	965.9	873.7	1178.3
30	1036.6	925.3	1138.8	1029.9	1284.7
Time (day)	A549-TRPV1 KD PBS +
0	62.7	62.4	63.2	65.2	59.9
1	83.9	88.3	88.2	83.2	80.8
2	105.7	97.1	104.3	97.1	103.5
3	152.4	165.8	157.5	146.9	130.3
4	187.3	178.4	191.7	181.9	182.7
6	224.6	249.7	206.6	223.2	219.4
8	311.5	288.3	292.2	268.7	304.7
10	391.8	357.9	351.7	325.3	386.3
12	480.4	418.9	431.6	394.5	475.8
14	579.9	505.8	502.2	480.4	576.5
16	650.9	565.7	573.9	549.8	653.5
18	722.6	632.3	644.9	633.8	725.6
22	795.3	721.8	725.5	710.5	789.2
26	908.5	825.6	821.4	822.6	900.7
30	1020.7	968.4	958.4	954.2	1003.4
Time (day)	A549-WT CuS-NCs
0	63.7	58.5	65.3	67.5	67.2
1	66.1	73.3	105.3	92.2	103.7
2	96.2	88.4	143.6	103.6	99.7
3	134.6	127.2	161.3	149.2	142.6
4	172.6	161.3	205.2	187.7	182.5
6	216.4	183.4	241.7	267.1	278.8
8	285.6	257.7	287.2	308.5	286.8
10	380.3	298.9	423.6	361.7	393.8
12	437.8	391.6	429.4	466.4	424.5
14	524.7	472.3	536.1	561.5	514.5
16	602.1	543.4	627.5	641.2	589.3
18	676.1	615.1	711.3	718.8	673.3
22	770.3	693.7	845.6	815.5	756.9
26	896.8	805.7	939.3	943.5	887.3
30	1011.5	913.9	1120.8	1074.3	1014.7
Time (day)	A549-TRPV1 KD CuS-NCs
0	65.6	67.3	63.4	58.8	57.5
1	84.3	89.3	82.8	90.1	97.2
2	94.6	103.8	95.5	103.7	127.5
3	126.7	138.1	133.4	117.3	127.1
4	154.4	171.8	163.1	147.4	172.5
6	194.2	209.5	201.5	182.9	207.6
8	269.8	312.6	279.5	232.8	225.1
10	337.7	399.9	350.7	292.3	318.5
12	412.8	487.8	408.1	354.5	356.7
14	492.6	589.8	493.3	433.7	448.4
16	553.3	669.5	556.5	504.1	507.4
18	627.4	753.7	628.6	578.6	526.9
22	739.4	841.2	725.5	699.4	698.5
26	865.1	985.1	845.7	845.6	877.6
30	979.3	1086.6	977.9	931.5	964.3
Time (day)	A549-WT CuS-NCs +
0	65.8	71.3	63.5	66.7	70.5
1	0	0	0	0	0
2	0	0	0	0	0
3	0	0	0	0	0
4	0	0	0	0	0
6	0	0	0	0	0
8	0	0	0	0	0
10	0	0	0	0	0
12	0	0	0	0	0
14	12.4	50.9	6.2	12.1	0
16	35.7	77.4	19.9	27.4	0
18	51.5	98.3	30.7	39.9	0
22	73.2	145.2	56.3	63.5	0
26	95.5	184.7	90.9	81.9	0
30	113.8	194.4	135.6	95.3	0
Time (day)	A549-TRPV1 KD CuS-NCs +
0	72.5	61.8	57.6	54.5	64.7
1	0	0	0	0	0
2	0	0	0	0	0
3	0	0	0	0	0
4	0	0	0	0	0
6	0	0	0	0	0
8	0	0	0	0	0
10	0	0	0	0	0
12	0	0	0	0	0
14	0	0	0	0	0
16	0	0	0	0	0
18	0	0	0	0	0
22	0	0	0	0	0
26	0	0	0	0	0
30	0	0	0	0	0
Time (day)	A549-WT CuS-NCs/SB705498 +
0	54.8	63.9	59.4	71.2	55.9
1	0	0	0	0	0
2	0	0	0	0	0
3	0	0	0	0	0
4	0	0	0	0	0
6	0	0	0	0	0
8	0	0	0	0	0
10	0	0	0	0	0
12	0	0	0	0	0
14	0	0	0	0	0
16	0	0	0	0	0
18	0	0	0	0	0
22	0	0	0	0	0
26	0	0	0	0	0
30	0	0	0	0	0

## Sheet: Fig 3b
Diameter (nm)	Intensity (%)
0.4	0
0.463	0
0.536	0
0.621	0
0.719	0
0.833	0
0.965	0
1.117	0
1.294	0
1.499	0
1.736	0
2.01	0
2.328	0
2.696	0
3.122	0
3.615	0
4.187	0
4.849	0
5.615	0
6.503	0
7.531	0
8.721	0
10.1	0
11.696	0
13.545	0
15.686	0
18.166	0
21.037	0
24.363	0
28.214	0
32.674	0
37.84	0
43.821	0.208
50.748	5.245
58.771	16.753
68.061	24.366
78.82	22.102
91.28	15.139
105.709	8.638
122.42	4.323
141.772	1.953
164.183	0.811
190.137	0.311
220.194	0.109
255.002	0.033
295.312	0.008
341.995	0.001
396.058	0
458.666	0
531.172	0
615.139	0
712.379	0
824.992	0
955.406	0
1106.43	0
1281.34	0
1483.89	0
1718.47	0
1990.12	0
2304.72	0
2669.04	0
3090.96	0
3579.58	0
4145.44	0
4800.75	0
5559.64	0
6438.51	0
7456.3	0
8634.99	0
10000	0

## Sheet: Fig 3c
	DT (℃)
Time (s)	25 mg mL-1 ICG	10 mg mL-1 ICG	5 mg mL-1 ICG	2 mg mL-1 ICG
0	0	0	0	0
30	4.2	3.4	2.4	1.8
60	7	5.8	4	2.4
90	9.8	7.7	5.1	2.9
120	12.3	9.2	5.7	3.1
150	14.3	10.2	6.2	3.3
180	16	10.8	6.4	3.3
210	17.5	11.3	6.6	3.3
240	18.8	11.7	6.7	3.4
270	19.8	12	6.8	3.4
300	20.8	12	6.8	3.4

## Sheet: Fig 3d
	Accumulative release of SB705498 (%) (n=3)
Time (h)	Free IS/pH 7.4
0	0	0	0
1	36.8	40.3	36.3
2	54.2	58.4	54.9
4	70.9	70.2	64.2
8	80.2	73.8	79.5
12	83.9	77.1	81.7
24	91.1	80.5	84.2
Time (h)	Free IS/pH 6.5
0	0	0	0
1	44.7	40.3	43.9
2	60.4	63.1	65.1
4	76.1	69.2	74.5
8	86.1	79.3	82.2
12	89.7	82.3	85.1
24	91.9	87.6	85.8
Time (h)	Free IS/pH 5.0
0	0	0	0
1	42.3	48.6	44.4
2	69.4	71.8	64.8
4	82.5	88.8	79.5
8	93.9	93.4	88.2
12	94.6	95.3	87.5
24	94.9	95.7	90.2
Time (h)	IS-Micelles/pH 7.4
0	0	0	0
1	3.6	9.9	5.4
2	8.9	13.5	8.7
4	10.1	19.9	15.9
8	16.1	23.2	21.5
12	20.7	28.9	23.1
24	27.3	33.8	26.9
Time (h)	IS-Micelles/pH 6.5
0	0	0	0
1	6.3	12.7	12.5
2	10.9	15.6	19.8
4	19.1	24.2	25.1
8	25.9	32.1	31.2
12	31.5	33.6	38.3
24	36.9	41.3	48.4
Time (h)	IS-Micelles/pH 5.0
0	0	0	0
1	10.7	18.2	11.9
2	18.5	24.1	16.6
4	26.6	29.3	24.2
8	38.4	40.8	34.4
12	45.1	46.3	39.8
24	52.2	56.9	49.3

## Sheet: Fig 3e
	Cell viability (%) (n=3)
ICG concentration (mg mL-1)	I-Micelles +			IS-Micelles +
0	99.01	101.18	99.82	100.18	101.25	98.57
1	90.64	89.36	91.88	89.35	88.55	89.99
2	88.73	89.98	88.46	84.87	84.89	85.63
5	70.06	71.75	72.41	60.56	60.38	62.26
10	29.36	29.38	30.37	21.31	20.08	22.27
25	15.92	15.76	16.09	8.84	7.35	8.98

## Sheet: Fig 3g
	Normalized fluorescence intensity of EdU-Azide 488 (%) (n=3)
	No irradiation			Irradiation
PBS	96.12	107.95	95.93	97.37	100.45	104.68
I-Micelles	102.91	96.87	105.41	23.61	32.08	24.47
IS-Micelles	95.83	99.48	106.42	6.33	4.21	4.46

## Sheet: Fig 3j
	Normalized fluorescence intensity of HSP70-Alexa 594 (%) (n=3)
	No irradiation			Irradiation
PBS	99.12	105.31	95.57	101.53	102.58	108.52
I-Micelles	105.21	112.36	101.32	236.13	258.42	276.28
IS-Micelles	99.51	102.47	109.83	105.08	107.49	100.44

[truncated: 66 more sheets: Fig 3l, Fig 4a, Fig 4b, Fig 4d, Fig 4e, Fig 4g, Fig 4j, Fig 4l, Fig 5f, Fig 5g, Fig 5i, Fig 6b, Fig 6c, Fig 6d, Fig 6e, Fig 6g, Fig 6h, Fig 6j, Fig 6k, Fig 7b …]
